# Supplementary material for: Metabolomics, Genetics, and Environmental Factors: Intersecting Paths in Abdominal Aortic Aneurysm
Source: Int J Mol Sci. 2025 Feb 11;26(4):1498. doi: 10.3390/ijms26041498 (PMC11855682; doi:10.3390/ijms26041498)
Supplement: Supplementary file 1 [file ijms-26-01498-s001.zip]

Archive with 2 entries (2 files):
- Supplemental Figure S1.pdf
- Supplemental Table 1_Nominally significant metabolites_revised.xlsx
