# Supplementary material for: Metabolomics, Genetics, and Environmental Factors: Intersecting Paths in Abdominal Aortic Aneurysm
Source: Int J Mol Sci. 2025 Feb 11;26(4):1498. doi: 10.3390/ijms26041498 (PMC11855682; doi:10.3390/ijms26041498)
Supplement: Supplementary file 1 [file ijms-26-01498-s001.zip › Supplemental Table 1_Nominally significant metabolites_revised.xlsx]

## Sheet: Nominally significant associati
Table. Comparison of AbdAorta aneur. cases with random controls in METSIM study (non-diabetic participants at baseline)
	Controls			Cases
BIOCHEMICAL_NAME	N	Mean	SD	N	Mean	SD	P	SUPER_PATHWAY	SUB_PATHWAY	Novel
carotene diol (1)	228	0.115287	1.01696	76	-0.404251	0.825728	7.02776e-05	Cofactors and Vitamins	Vitamin A Metabolism	Yes
5-hydroxymethyl-2-furoylcarnitine*	160	-0.128896	0.944443	60	0.431355	0.837755	7.50339e-05	Xenobiotics	Food Component/Plant	Yes
1-palmitoyl-GPC (16:0)	228	0.144679	0.952557	76	-0.366347	1.01513	8.50838e-05	Lipid	Lysophospholipid	Yes
1-oleoyl-GPC (18:1)	228	0.0815989	0.968367	76	-0.44706	1.11044	9.01158e-05	Lipid	Lysophospholipid	Yes
1-pentadecanoyl-GPC (15:0)*	228	0.14977	0.859091	76	-0.335672	1.11132	9.78294e-05	Lipid	Lysophospholipid	Yes
1-linoleoyl-2-docosapentaenyol-GPC (18:2/22:5n3)*	163	0.0653348	1.02561	47	-0.624492	1.12669	9.79652e-05	Lipid	Phosphatidylcholine (PC)	Yes
3-hydroxypyridine sulfate	228	-0.0642504	0.898272	76	0.439761	1.01568	5.38546e-05	Xenobiotics	Chemical	Yes
sulfate*	228	-0.0151157	0.84621	76	0.486979	1.24573	9.95432e-05	Xenobiotics	Chemical	Yes
indolepropionate	225	0.172385	0.830374	75	-0.269096	0.870975	0.000102044	Amino Acid	Tryptophan Metabolism	Yes
2-hydroxyfluorene sulfate	141	-0.171955	0.965202	62	0.444002	1.13491	0.000102381	Xenobiotics	Tobacco Metabolite	Yes
N-acetylvaline	228	-0.0643495	0.872367	76	0.438559	1.20376	0.000104038	Amino Acid	Leucine, Isoleucine and Valine Metabolism	Yes
adipoylcarnitine (C6-DC)	228	-0.0481752	0.968825	75	0.491354	1.20485	0.000106288	Lipid	Fatty Acid Metabolism (Acyl Carnitine, Dicarboxylate)	Yes
hydroxyasparagine**	228	-0.0885187	0.898783	75	0.467438	1.46484	0.000110859	Amino Acid	Alanine and Aspartate Metabolism	Yes
3-hydroxyhippurate sulfate	170	-0.182003	0.980773	58	0.405986	0.994228	0.000113444	Xenobiotics	Benzoate Metabolism	Yes
1-(1-enyl-stearoyl)-2-linoleoyl-GPC (P-18:0/18:2)*	227	0.0548527	1.04901	75	-0.498762	1.11452	0.000118284	Lipid	Plasmalogen	Yes
N-acetylleucine	217	-0.142294	0.942822	68	0.39816	1.16026	0.000122908	Amino Acid	Leucine, Isoleucine and Valine Metabolism	Yes
1-(1-enyl-oleoyl)-GPC (P-18:1)*	224	0.108592	1.0019	73	-0.429582	1.11715	0.000132777	Lipid	Lysoplasmalogen	Yes
1-(1-enyl-palmitoyl)-2-palmitoyl-GPC (P-16:0/16:0)*	228	0.060401	0.900789	76	-0.457687	1.28963	0.000134772	Lipid	Plasmalogen	Yes
1-docosapentaenoyl-GPC (22:5n3)*	228	0.0563152	1.01774	76	-0.467478	1.0597	0.000146666	Lipid	Lysophospholipid	Yes
1-linolenoyl-GPC (18:3)*	228	0.0862658	0.918043	76	-0.396639	1.04725	0.000155483	Lipid	Lysophospholipid	Yes
1-margaroyl-GPC (17:0)	228	0.10135	0.84391	76	-0.354054	1.0456	0.000157211	Lipid	Lysophospholipid	Yes
4-vinylguaiacol sulfate	106	-0.10679	0.840071	53	0.495452	1.08251	0.000165284	Xenobiotics	Food Component/Plant	Yes
N,N,N-trimethyl-5-aminovalerate	228	-0.157135	0.922383	76	0.320352	1.03704	0.000184582	Amino Acid	Lysine Metabolism	Yes
quinolinate	222	-0.0652603	1.02318	76	0.448169	1.05274	0.000214278	Cofactors and Vitamins	Nicotinate and Nicotinamide Metabolism	Yes
pregnenediol sulfate (C21H34O5S)*	228	0.176721	0.961618	76	-0.318185	1.10492	0.000220381	Lipid	Pregnenolone Steroids	Yes
glycerate	228	0.0499985	0.949485	76	-0.447917	1.15861	0.000221265	Carbohydrate	Glycolysis, Gluconeogenesis, and Pyruvate Metabolism	Yes
benzoylcarnitine*	148	-0.0574593	0.856585	59	0.463715	1.02092	0.000242613	Xenobiotics	Chemical	Yes
indoleacetylglutamine	175	-0.0866612	1.00672	62	0.472248	1.04944	0.000254086	Amino Acid	Tryptophan Metabolism	Yes
S-adenosylhomocysteine (SAH)	191	-0.113826	0.980216	62	0.443139	1.17327	0.000267098	Amino Acid	Methionine, Cysteine, SAM and Taurine Metabolism	Yes
mannose	228	-0.0237469	0.927789	76	0.417958	0.829308	0.00026839	Carbohydrate	Fructose, Mannose and Galactose Metabolism	Yes
biliverdin	228	0.0839152	0.991641	76	-0.387898	0.893184	0.000276762	Cofactors and Vitamins	Hemoglobin and Porphyrin Metabolism	No
N-acetyltryptophan	224	-0.0790256	0.961895	75	0.424658	1.20261	0.000281413	Amino Acid	Tryptophan Metabolism	Yes
1-eicosenoyl-GPC (20:1)*	228	0.109632	0.94751	76	-0.352356	0.959386	0.000287019	Lipid	Lysophospholipid	Yes
1-dihomo-linoleoyl-GPC (20:2)*	228	0.084332	0.920674	76	-0.388345	1.13679	0.000313685	Lipid	Lysophospholipid	Yes
trigonelline (N'-methylnicotinate)	228	-0.017562	0.921468	76	0.422086	0.891829	0.000331785	Cofactors and Vitamins	Nicotinate and Nicotinamide Metabolism	Yes
mannonate*	228	-0.0639853	0.875136	76	0.366596	0.95703	0.000335948	Xenobiotics	Food Component/Plant	Yes
N-formylmethionine	228	-0.0534783	0.936882	76	0.427466	1.19353	0.000362713	Amino Acid	Methionine, Cysteine, SAM and Taurine Metabolism	Yes
gamma-carboxyglutamate	228	-0.0480893	0.903226	75	0.455376	1.41097	0.000374025	Amino Acid	Glutamate Metabolism	Yes
cystine	228	-0.0201426	0.880688	76	0.420382	1.04635	0.000375823	Amino Acid	Methionine, Cysteine, SAM and Taurine Metabolism	Yes
1-(1-enyl-palmitoyl)-2-oleoyl-GPC (P-16:0/18:1)*	228	0.0354128	1.01387	76	-0.455847	1.08695	0.000382693	Lipid	Plasmalogen	Yes
N-acetylalanine	228	-0.0382814	0.946086	76	0.432986	1.11635	0.000385873	Amino Acid	Alanine and Aspartate Metabolism	Yes
1-erucoyl-GPC (22:1)*	179	0.132867	0.992134	66	-0.365815	0.87596	0.000388405	Lipid	Lysophospholipid	Yes
dehydroepiandrosterone sulfate (DHEA-S)	228	0.156809	0.954401	76	-0.312325	1.08343	0.000393158	Lipid	Androgenic Steroids	Yes
phosphatidylcholine (16:0/22:5n3, 18:1/20:4)*	228	0.100135	0.991977	76	-0.381832	1.08286	0.000394488	Lipid	Phosphatidylcholine (PC)	Yes
carotene diol (2)	228	0.0611603	0.998133	76	-0.40581	0.957601	0.000418869	Cofactors and Vitamins	Vitamin A Metabolism	Yes
guaiacol sulfate	228	-0.0749035	0.971611	76	0.393089	1.06902	0.000454843	Xenobiotics	Benzoate Metabolism	Yes
sphingomyelin (d18:1/22:1, d18:2/22:0, d16:1/24:1)*	228	0.155518	0.853025	75	-0.249665	0.885825	0.000472857	Lipid	Sphingomyelins	Yes
1-(1-enyl-stearoyl)-2-oleoyl-GPC (P-18:0/18:1)	227	0.0447296	1.05897	75	-0.461755	1.13396	0.000484595	Lipid	Plasmalogen	Yes
lactosyl-N-nervonoyl-sphingosine (d18:1/24:1)*	174	0.146772	0.996821	58	-0.393485	1.03747	0.000487116	Lipid	Lactosylceramides (LCER)	Yes
homocitrulline	224	-0.12491	0.982532	70	0.398114	1.35947	0.000490988	Amino Acid	Urea cycle; Arginine and Proline Metabolism	Yes
N-acetylphenylalanine	223	-0.0581731	0.916461	74	0.401976	1.13305	0.000500547	Amino Acid	Phenylalanine Metabolism	Yes
1-arachidoyl-GPC (20:0)	226	0.0460031	0.939095	75	-0.393009	0.932203	0.000508884	Lipid	Lysophospholipid	Yes
vanillactate	191	-0.0665699	0.810364	67	0.349245	0.904712	0.000540426	Amino Acid	Tyrosine Metabolism	Yes
1-(1-enyl-stearoyl)-GPC (P-18:0)*	214	0.0963865	1.08118	67	-0.443464	1.16884	0.000546158	Lipid	Lysoplasmalogen	Yes
bilirubin (E,E)*	228	0.100416	0.893774	76	-0.325635	0.997928	0.00054804	Cofactors and Vitamins	Hemoglobin and Porphyrin Metabolism	Yes
N1-methylinosine	228	-0.05811	0.974291	74	0.413188	1.14579	0.000622743	Nucleotide	Purine Metabolism, (Hypo)Xanthine/Inosine containing	Yes
4-ethylphenylsulfate	228	-0.0205817	1.15277	76	0.497896	1.07163	0.000630394	Xenobiotics	Benzoate Metabolism	Yes
1-palmityl-2-oleoyl-GPC (O-16:0/18:1)*	228	0.0905725	0.971508	76	-0.369236	1.11085	0.000653714	Lipid	Plasmalogen	Yes
pseudouridine	228	0.00216859	0.840995	76	0.467493	1.43257	0.000657139	Nucleotide	Pyrimidine Metabolism, Uracil containing	Yes
1-(1-enyl-stearoyl)-2-docosahexaenoyl-GPC (P-18:0/22:6)*	228	0.119527	0.984865	75	-0.339003	1.07137	0.000709394	Lipid	Plasmalogen	Yes
7-methylxanthine	227	-0.121039	0.946187	74	0.30946	0.941455	0.000757212	Xenobiotics	Xanthine Metabolism	Yes
N-lactoyl phenylalanine	226	-0.106974	0.875007	76	0.297161	0.961069	0.000774253	Amino Acid	Lactoyl Amino Acid	Yes
4-ethylcatechol sulfate	225	-0.0320469	1.09409	76	0.466195	1.15089	0.000799884	Xenobiotics	Benzoate Metabolism	Yes
2-linoleoyl-GPC (18:2)*	228	0.0459437	0.942016	76	-0.383579	1.00778	0.000813591	Lipid	Lysophospholipid	Yes
N-acetylisoleucine	183	0.00443683	0.843917	62	0.440705	0.999648	0.000928922	Amino Acid	Leucine, Isoleucine and Valine Metabolism	Yes
orotidine	209	-0.0120324	0.927523	71	0.553091	1.85861	0.000938998	Nucleotide	Pyrimidine Metabolism, Orotate containing	Yes
bilirubin degradation product, C17H18N2O4 (3)**	228	0.0589169	1.04988	76	-0.399874	1.02471	0.00101468	Partially Characterized Molecules	Partially Characterized Molecules	Yes
N-acetyl-2-aminoadipate	196	-0.0819528	1.02472	62	0.400643	0.926696	0.0010868	Amino Acid	Lysine Metabolism	Yes
gamma-CEHC glucuronide*	100	-0.144248	0.961012	39	0.510904	1.23233	0.00113074	Cofactors and Vitamins	Tocopherol Metabolism	Yes
4-acetylcatechol sulfate (1)	141	-0.154557	0.919853	51	0.387061	1.22194	0.0012029	Xenobiotics	Food Component/Plant	Yes
bilirubin (Z,Z)	228	0.0901612	1.06322	76	-0.367871	1.05026	0.00123188	Cofactors and Vitamins	Hemoglobin and Porphyrin Metabolism	Yes
pregnenetriol sulfate*	228	0.11997	0.96983	76	-0.339426	1.31808	0.00128159	Lipid	Pregnenolone Steroids	Yes
N-acetyltyrosine	222	0.00559489	1.02063	75	0.467464	1.19488	0.00132756	Amino Acid	Tyrosine Metabolism	Yes
1-palmityl-GPC (O-16:0)	228	0.0884539	0.966649	76	-0.340581	1.0961	0.00133784	Lipid	Lysoplasmalogen	Yes
1-docosahexaenoyl-GPC (22:6)*	228	0.102	1.02915	76	-0.330145	0.959042	0.00140581	Lipid	Lysophospholipid	Yes
7-methylguanine	228	-0.0118317	0.992598	76	0.410205	1.03516	0.00164915	Nucleotide	Purine Metabolism, Guanine containing	Yes
3-methylglutarylcarnitine (2)	226	-0.012287	0.950843	74	0.420828	1.20294	0.00165291	Amino Acid	Leucine, Isoleucine and Valine Metabolism	Yes
bilirubin degradation product, C17H18N2O4 (1)**	228	0.0420688	1.05735	76	-0.399316	1.03326	0.00168411	Partially Characterized Molecules	Partially Characterized Molecules	Yes
3-ureidopropionate	196	-0.0160404	0.93982	68	0.412698	1.03777	0.00179739	Nucleotide	Pyrimidine Metabolism, Uracil containing	Yes
maltotriose	179	-0.143979	1.01417	65	0.283212	0.667334	0.00180914	Carbohydrate	Glycogen Metabolism	Yes
picolinoylglycine	223	-0.108307	0.91584	73	0.300075	1.10772	0.00189873	Lipid	Fatty Acid Metabolism (Acyl Glycine)	Yes
1-lignoceroyl-GPC (24:0)	198	-0.026577	1.00767	70	-0.461052	0.969191	0.00193474	Lipid	Lysophospholipid	Yes
1-palmitoleoyl-2-linolenoyl-GPC (16:1/18:3)*	204	0.0449159	0.89117	68	-0.372562	1.12298	0.00197023	Lipid	Phosphatidylcholine (PC)	Yes
N-lactoyl valine	217	-0.0712221	0.884324	75	0.3045	0.937753	0.00197287	Amino Acid	Lactoyl Amino Acid	Yes
bilirubin degradation product, C17H18N2O4 (2)**	228	0.0396219	1.04857	76	-0.391047	1.02812	0.00201038	Partially Characterized Molecules	Partially Characterized Molecules	Yes
eicosapentaenoylcholine	197	0.0988984	0.947267	63	-0.319903	0.870425	0.00205799	Lipid	Fatty Acid Metabolism (Acyl Choline)	Yes
12,13-DiHOME	150	0.0695132	0.934525	49	-0.411517	0.941365	0.00206229	Lipid	Fatty Acid, Dihydroxy	Yes
N-acetylglucosamine/N-acetylgalactosamine	228	-0.0832504	0.948764	75	0.337872	1.21141	0.00209943	Carbohydrate	Aminosugar Metabolism	Yes
glycerophosphorylcholine (GPC)	228	-0.0560445	0.856134	76	-0.434243	1.09365	0.00211249	Lipid	Phospholipid Metabolism	Yes
vanillylmandelate (VMA)	191	-0.0642571	0.836872	70	0.34614	1.20974	0.00222036	Amino Acid	Tyrosine Metabolism	Yes
1-stearyl-GPC (O-18:0)*	224	0.0814317	0.957617	71	-0.351563	1.25165	0.00233889	Lipid	Lysoplasmalogen	Yes
phosphatidylcholine (18:0/20:2, 20:0/18:2)*	216	0.0731611	0.845438	75	-0.291267	1.00779	0.00245488	Lipid	Phosphatidylcholine (PC)	Yes
N2,N2-dimethylguanosine	228	-0.0634754	0.886748	76	0.349648	1.35445	0.00250157	Nucleotide	Purine Metabolism, Guanine containing	Yes
1-linoleoyl-2-linolenoyl-GPC (18:2/18:3)*	227	0.0675688	0.950857	73	-0.332555	1.08622	0.0027621	Lipid	Phosphatidylcholine (PC)	Yes
1-(1-enyl-palmitoyl)-2-docosahexaenoyl-GPC (P-16:0/22:6)*	228	0.0872138	1.00946	76	-0.321959	1.06583	0.00276544	Lipid	Plasmalogen	Yes
tricosanoyl sphingomyelin (d18:1/23:0)*	208	0.050696	0.862023	69	-0.317376	0.923074	0.00277221	Lipid	Sphingomyelins	Yes
1-stearoyl-2-docosapentaenoyl-GPC (18:0/22:5n3)*	228	0.0385626	0.993543	76	-0.357177	0.987361	0.00281633	Lipid	Phosphatidylcholine (PC)	Yes
5-acetylamino-6-amino-3-methyluracil	228	-0.0321083	0.980303	76	0.338298	0.766162	0.00291146	Xenobiotics	Xanthine Metabolism	Yes
gamma-glutamylphenylalanine	228	-0.110195	0.996054	76	0.289721	1.06904	0.00315992	Peptide	Gamma-glutamyl Amino Acid	Yes
cysteine s-sulfate	217	-0.00610842	0.988078	72	0.412139	1.16412	0.00319995	Amino Acid	Methionine, Cysteine, SAM and Taurine Metabolism	Yes
serotonin	213	-0.132436	1.03438	72	0.270647	0.88838	0.00336237	Amino Acid	Tryptophan Metabolism	Yes
quinate	228	-0.00949693	0.82059	76	0.311396	0.825025	0.00344344	Xenobiotics	Food Component/Plant	Yes
dimethylglycine	228	0.0392635	0.880574	76	0.421463	1.2343	0.00350008	Amino Acid	Glycine, Serine and Threonine Metabolism	Yes
N-acetylglutamate	212	-0.117442	1.08744	71	0.292747	0.779845	0.0036201	Amino Acid	Glutamate Metabolism	Yes
sphingomyelin (d18:1/20:0, d16:1/22:0)*	228	0.0929282	0.912659	76	-0.281879	1.11643	0.00370031	Lipid	Sphingomyelins	Yes
sphingomyelin (d18:1/25:0, d19:0/24:1, d20:1/23:0, d19:1/24:0)*	174	-0.014623	0.970783	58	-0.455274	1.05769	0.00376946	Lipid	Sphingomyelins	Yes
ergothioneine	228	0.128042	0.922253	76	-0.232364	0.970953	0.00386535	Xenobiotics	Food Component/Plant	Yes
salicylate	217	0.0780282	0.975817	73	0.512043	1.43164	0.00406459	Xenobiotics	Drug - Topical Agents	Yes
2-hydroxynervonate*	219	0.0641897	0.829668	76	0.403598	1.04819	0.00451054	Lipid	Fatty Acid, Monohydroxy	Yes
1-nonadecanoyl-GPC (19:0)	218	0.0749942	0.930171	67	-0.30464	1.01667	0.00458493	Lipid	Lysophospholipid	Yes
1-pentadecanoyl-2-docosahexaenoyl-GPC (15:0/22:6)*	228	0.10711	0.941914	75	-0.250375	0.943145	0.00467003	Lipid	Phosphatidylcholine (PC)	Yes
N-carbamoylvaline	202	-0.112621	0.946729	70	0.279314	1.12555	0.0048739	Amino Acid	Leucine, Isoleucine and Valine Metabolism	Yes
hippurate	228	-0.113497	1.01744	76	0.281212	1.14848	0.00490655	Xenobiotics	Benzoate Metabolism	No
glycosyl ceramide (d18:1/20:0, d16:1/22:0)*	174	0.144798	1.00208	58	-0.289733	1.03621	0.00497927	Lipid	Hexosylceramides (HCER)	Yes
N-acetylkynurenine (2)	210	-0.0346707	1.00217	68	0.373717	1.13561	0.00507553	Amino Acid	Tryptophan Metabolism	Yes
1-oleoyl-2-docosahexaenoyl-GPC (18:1/22:6)*	228	0.171007	1.0065	76	-0.202896	0.993764	0.00522223	Lipid	Phosphatidylcholine (PC)	Yes
1,2-dilinoleoyl-GPC (18:2/18:2)	226	0.0132428	0.975801	74	-0.355394	0.991706	0.00529238	Lipid	Phosphatidylcholine (PC)	Yes
xanthosine	93	0.00707458	0.88967	33	0.664178	1.66967	0.00532092	Nucleotide	Purine Metabolism, (Hypo)Xanthine/Inosine containing	Yes
1-palmitoyl-2-pentadecanoyl-GPC (16:0/15:0)*	228	0.10592	0.930482	75	-0.319728	1.62663	0.00542755	Lipid	Phosphatidylcholine (PC)	Yes
gamma-glutamylisoleucine*	228	-0.0553348	0.969457	76	0.32215	1.15299	0.00545266	Peptide	Gamma-glutamyl Amino Acid	Yes
phenylacetylglutamate	153	-0.0575937	0.908068	57	0.349179	1.00273	0.00550725	Peptide	Acetylated Peptides	Yes
oxalate (ethanedioate)	228	0.0895062	0.960869	76	-0.298342	1.28708	0.00568901	Cofactors and Vitamins	Ascorbate and Aldarate Metabolism	Yes
androstenediol (3alpha, 17alpha) monosulfate (2)	228	0.07809	0.997854	75	-0.305014	1.15207	0.00590184	Lipid	Androgenic Steroids	Yes
androstenediol (3beta,17beta) monosulfate (1)	227	0.115414	0.940594	76	-0.249479	1.14504	0.00602761	Lipid	Androgenic Steroids	Yes
bilirubin (E,Z or Z,E)*	197	0.136807	0.975413	70	-0.244774	1.04113	0.00615076	Cofactors and Vitamins	Hemoglobin and Porphyrin Metabolism	No
1-(1-enyl-stearoyl)-2-docosahexaenoyl-GPE (P-18:0/22:6)*	227	0.0921465	0.948594	76	-0.26357	1.04869	0.00623849	Lipid	Plasmalogen	Yes
etiocholanolone glucuronide	224	0.128747	0.966808	74	-0.241122	1.1165	0.00646627	Lipid	Androgenic Steroids	Yes
1-nonadecenoyl-GPC (19:1)*	217	0.0840523	0.91356	72	-0.284457	1.19006	0.00654501	Lipid	Lysophospholipid	Yes
phenylacetylglutamine	228	0.0130124	0.951905	76	0.353053	0.920219	0.00692366	Peptide	Acetylated Peptides	Yes
tartronate (hydroxymalonate)	227	0.0381481	0.909484	75	-0.318922	1.19747	0.00706152	Xenobiotics	Food Component/Plant	Yes
3-methoxytyrosine	228	-0.0206193	0.746458	76	0.253082	0.807204	0.00707486	Amino Acid	Tyrosine Metabolism	Yes
1-methylxanthine	227	-0.0307918	0.950253	76	0.302372	0.861251	0.00718894	Xenobiotics	Xanthine Metabolism	Yes
gamma-glutamylvaline	228	-0.0794089	0.954682	76	0.273811	1.07862	0.00727981	Peptide	Gamma-glutamyl Amino Acid	Yes
lignoceroyl sphingomyelin (d18:1/24:0)	174	-0.0419682	1.05459	58	-0.459388	0.900285	0.00738451	Lipid	Sphingomyelins	Yes
cystathionine	201	0.0380971	1.0483	66	0.445139	1.10658	0.00739341	Amino Acid	Methionine, Cysteine, SAM and Taurine Metabolism	Yes
sphingomyelin (d18:1/21:0, d17:1/22:0, d16:1/23:0)*	228	0.0718689	0.937497	76	-0.327756	1.55136	0.00755075	Lipid	Sphingomyelins	Yes
2-hydroxybehenate	225	0.00513012	0.866609	76	0.304422	0.756222	0.00766614	Lipid	Fatty Acid, Monohydroxy	Yes
3-methylglutaconate	228	-0.0645416	0.903126	76	0.277257	1.12011	0.00768533	Amino Acid	Leucine, Isoleucine and Valine Metabolism	Yes
2-hydroxyhippurate (salicylurate)	166	0.111443	0.976585	66	0.547356	1.4071	0.00775683	Xenobiotics	Benzoate Metabolism	Yes
2-docosahexaenoyl-GPC (22:6)*	216	0.0699446	1.05346	74	-0.297872	0.920853	0.00793954	Lipid	Lysophospholipid	Yes
dihydroferulic acid sulfate	97	-0.165053	0.97917	38	0.330017	0.927976	0.00828959	Xenobiotics	Food Component/Plant	Yes
beta-citrylglutamate	227	-0.125704	0.964105	76	0.204762	0.861797	0.00838379	Amino Acid	Glutamate Metabolism	Yes
1-pentadecanoyl-2-linoleoyl-GPC (15:0/18:2)*	228	0.0567401	0.947819	76	-0.290234	1.10151	0.00845309	Lipid	Phosphatidylcholine (PC)	Yes
3-hydroxyhippurate	227	-0.0852449	0.981529	76	0.256223	0.943965	0.00847453	Xenobiotics	Benzoate Metabolism	Yes
1-margaroyl-2-linoleoyl-GPC (17:0/18:2)*	228	0.0665891	0.977225	76	-0.267894	0.881249	0.00856543	Lipid	Phosphatidylcholine (PC)	Yes
cytidine	196	-0.10696	0.986748	64	0.280998	1.11486	0.00871644	Nucleotide	Pyrimidine Metabolism, Cytidine containing	Yes
malate	228	-0.124362	0.859291	76	0.18296	0.95106	0.00903425	Energy	TCA Cycle	Yes
3-acetylphenol sulfate	148	-0.0661679	0.953508	58	0.360168	1.25087	0.00910608	Xenobiotics	Chemical	Yes
1-(1-enyl-palmitoyl)-2-palmitoleoyl-GPC (P-16:0/16:1)*	226	0.0340009	0.94732	76	-0.318814	1.20537	0.00940726	Lipid	Plasmalogen	Yes
1-linoleoyl-2-arachidonoyl-GPC (18:2/20:4n6)*	132	0.0648778	1.01858	41	-0.402623	0.9199	0.00946794	Lipid	Phosphatidylcholine (PC)	Yes
1-dihomo-linolenoyl-GPC (20:3n3 or 6)*	228	0.0232518	0.955906	76	-0.320183	1.10178	0.00955514	Lipid	Lysophospholipid	Yes
sphinganine	198	-0.0911818	1.00689	68	0.265358	0.87155	0.0097511	Lipid	Sphingolipid Synthesis	Yes
2-methylbutyrylcarnitine (C5)	198	-0.0867855	0.939729	60	0.282058	1.03566	0.00986694	Amino Acid	Leucine, Isoleucine and Valine Metabolism	Yes
gulonate*	208	-0.134452	1.0339	63	0.261903	1.15106	0.00997482	Cofactors and Vitamins	Ascorbate and Aldarate Metabolism	Yes
sulfate of piperine metabolite C16H19NO3 (2)*	207	0.133256	0.99423	59	-0.25272	1.05674	0.0100211	Xenobiotics	Food Component/Plant	Yes
methyl indole-3-acetate	199	-0.0650485	0.951019	71	0.305719	1.23986	0.0100306	Xenobiotics	Food Component/Plant	Yes
caffeic acid sulfate	119	-0.0346036	0.87366	49	0.376816	1.06492	0.0102233	Xenobiotics	Food Component/Plant	Yes
3-methylxanthine	227	-0.106853	0.963361	76	0.216956	0.903517	0.0104955	Xenobiotics	Xanthine Metabolism	Yes
taurine	228	-0.17665	1.0729	76	0.171596	0.844829	0.0104982	Amino Acid	Methionine, Cysteine, SAM and Taurine Metabolism	Yes
1-myristoyl-2-linoleoyl-GPC (14:0/18:2)*	228	0.0745293	0.962905	76	-0.265871	1.11182	0.0108022	Lipid	Phosphatidylcholine (PC)	Yes
hydantoin-5-propionate	193	0.0418664	1.05478	67	0.424869	1.04625	0.010852	Amino Acid	Histidine Metabolism	Yes
1-palmitoyl-2-docosahexaenoyl-GPC (16:0/22:6)	228	0.134581	0.976226	76	-0.192748	0.950881	0.0113381	Lipid	Phosphatidylcholine (PC)	Yes
cysteine sulfinic acid	204	0.0333381	0.923387	61	0.389043	1.06352	0.0114484	Amino Acid	Methionine, Cysteine, SAM and Taurine Metabolism	Yes
pyroglutamylvaline	203	-0.0904765	0.858517	66	0.243408	1.10777	0.0114491	Peptide	Modified Peptides	Yes
N-acetylcarnosine	228	0.101613	0.94709	76	-0.248071	1.27328	0.0114536	Amino Acid	Histidine Metabolism	Yes
2,3-dihydroxy-5-methylthio-4-pentenoate (DMTPA)*	228	-0.040928	0.827955	76	0.278635	1.2552	0.0117834	Amino Acid	Methionine, Cysteine, SAM and Taurine Metabolism	Yes
kynurenine	228	-0.0572718	0.934165	76	0.271103	1.10296	0.0118196	Amino Acid	Tryptophan Metabolism	Yes
docosahexaenoylcholine	224	0.0623904	1.03723	76	-0.281319	0.990762	0.0121147	Lipid	Fatty Acid Metabolism (Acyl Choline)	Yes
octadecanedioylcarnitine (C18-DC)*	187	-0.0191518	1.003	65	0.363551	1.18381	0.0121578	Lipid	Fatty Acid Metabolism (Acyl Carnitine, Dicarboxylate)	Yes
sphingosine	219	-0.12739	1.02953	76	0.210313	0.962072	0.0127942	Lipid	Sphingosines	Yes
sulfate of piperine metabolite C16H19NO3 (3)*	202	0.147236	0.986985	56	-0.229076	1.02548	0.0129265	Xenobiotics	Food Component/Plant	Yes
N2,N5-diacetylornithine	212	-0.0219572	0.939365	67	0.315395	1.03783	0.0130832	Amino Acid	Urea cycle; Arginine and Proline Metabolism	Yes
prolylglycine	106	0.0366975	0.89138	33	-0.39537	0.764918	0.0132332	Peptide	Dipeptide	Yes
indole-3-carboxylate	197	0.057305	0.997734	61	0.444876	1.24269	0.0132334	Amino Acid	Tryptophan Metabolism	Yes
carboxyethyl-GABA	226	-0.0922611	1.08566	72	0.270001	1.0411	0.0133294	Amino Acid	Glutamate Metabolism	Yes
N4-acetylcytidine	171	-0.0775356	1.04949	62	0.292844	0.862592	0.0134921	Nucleotide	Pyrimidine Metabolism, Cytidine containing	Yes
erythronate*	228	-0.113518	0.862325	76	0.21363	1.3302	0.0139894	Carbohydrate	Aminosugar Metabolism	Yes
linoleoylcholine*	228	-0.00388259	0.980555	76	-0.322987	0.960989	0.0140984	Lipid	Fatty Acid Metabolism (Acyl Choline)	Yes
erythritol	227	-0.088769	0.826741	76	0.214783	1.18367	0.0141963	Xenobiotics	Food Component/Plant	Yes
5-methylthioribose**	98	-0.133808	1.00623	39	0.377911	1.27397	0.0142319	Amino Acid	Methionine, Cysteine, SAM and Taurine Metabolism	Yes
glycochenodeoxycholate 3-sulfate	223	0.00266347	0.94337	75	0.316847	0.99211	0.0143622	Lipid	Primary Bile Acid Metabolism	Yes
1-(1-enyl-palmitoyl)-2-myristoyl-GPC (P-16:0/14:0)*	222	0.047564	0.888082	72	-0.268685	1.11201	0.014423	Lipid	Plasmalogen	Yes
glycine	228	0.0686215	0.925424	76	-0.247787	1.102	0.0145742	Amino Acid	Glycine, Serine and Threonine Metabolism	Yes
1-palmitoyl-2-adrenoyl-GPC (16:0/22:4)*	228	0.0459735	0.970249	76	-0.273853	1.02264	0.0146483	Lipid	Phosphatidylcholine (PC)	Yes
1-stearoyl-2-arachidonoyl-GPE (18:0/20:4)	228	-0.13081	0.967971	75	0.187937	1.00203	0.014763	Lipid	Phosphatidylethanolamine (PE)	Yes
N-lactoyl isoleucine	167	-0.0877155	0.887292	61	0.245947	0.974772	0.0151564	Amino Acid	Lactoyl Amino Acid	Yes
phosphatidylcholine (O-18:1/20:4, O-16:0/22:5n3)*	228	0.201793	1.00193	76	-0.128718	1.07912	0.0151613	Lipid	Plasmalogen	Yes
dihydrocaffeate sulfate (2)	136	-0.0989701	0.929389	45	0.29575	0.964895	0.0153995	Xenobiotics	Food Component/Plant	Yes
bilirubin degradation product, C16H18N2O5 (1)**	222	0.0498449	0.890351	71	-0.24244	0.847135	0.0154638	Partially Characterized Molecules	Partially Characterized Molecules	Yes
levulinate (4-oxovalerate)	91	-0.163974	1.08244	33	0.431901	1.47007	0.0156563	Xenobiotics	Food Component/Plant	Yes
N-acetylhistidine	222	0.0284358	0.926207	75	0.337044	1.02874	0.0159213	Amino Acid	Histidine Metabolism	Yes
1-methyl-4-imidazoleacetate	227	0.0186809	1.04596	75	0.361718	1.1114	0.0159349	Amino Acid	Histidine Metabolism	Yes
glucuronide of C19H28O4 (2)*	154	0.0314156	1.01102	56	0.416054	1.04464	0.0165332	Partially Characterized Molecules	Partially Characterized Molecules	Yes
isobutyrylcarnitine (C4)	228	-0.0279836	1.0279	76	0.311286	1.16842	0.0167217	Amino Acid	Leucine, Isoleucine and Valine Metabolism	Yes
sphingomyelin (d18:2/24:1, d18:1/24:2)*	228	0.157077	0.879987	76	-0.127506	0.934927	0.0168437	Lipid	Sphingomyelins	Yes
2'-deoxyuridine	179	0.104969	1.04389	54	-0.285221	1.05005	0.0169948	Nucleotide	Pyrimidine Metabolism, Uracil containing	Yes
N-lactoyl tyrosine	101	-0.0400616	0.875683	46	0.329915	0.844099	0.0175811	Amino Acid	Lactoyl Amino Acid	Yes
glutamate	228	-0.0655055	1.0211	76	0.24878	0.913664	0.0177654	Amino Acid	Glutamate Metabolism	No
ribitol	201	-0.155415	1.07988	66	0.20913	1.06979	0.0177846	Carbohydrate	Pentose Metabolism	Yes
glycochenodeoxycholate glucuronide (1)	225	0.0185369	0.976807	75	0.326931	0.957576	0.0179692	Lipid	Primary Bile Acid Metabolism	Yes
glycocholenate sulfate*	228	-0.0205367	0.996252	76	0.307352	1.17055	0.018167	Lipid	Secondary Bile Acid Metabolism	Yes
1-stearoyl-2-linoleoyl-GPC (18:0/18:2)*	228	0.0925821	0.817822	76	-0.166513	0.849085	0.0184622	Lipid	Phosphatidylcholine (PC)	Yes
maltose	203	-0.155108	1.04005	69	0.184685	1.01243	0.0189809	Carbohydrate	Glycogen Metabolism	Yes
N-acetyl-1-methylhistidine*	225	-0.0513953	0.972287	67	0.279241	1.11973	0.0190663	Amino Acid	Histidine Metabolism	Yes
laurate (12:0)	228	0.0186592	1.03998	76	-0.297408	0.927216	0.0191478	Lipid	Medium Chain Fatty Acid	Yes
arabitol/xylitol	228	-0.0668143	0.937897	76	0.259042	1.32373	0.0194395	Carbohydrate	Pentose Metabolism	Yes
hexadecadienoate (16:2n6)	228	0.0953661	1.05638	76	-0.230056	1.01424	0.0194853	Lipid	Long Chain Polyunsaturated Fatty Acid (n3 and n6)	Yes
1-(1-enyl-palmitoyl)-2-docosahexaenoyl-GPE (P-16:0/22:6)*	228	0.0826402	0.942346	76	-0.223456	1.10243	0.0195566	Lipid	Plasmalogen	Yes
sphingomyelin (d18:1/24:1, d18:2/24:0)*	225	0.117691	0.732294	75	-0.112535	0.748617	0.0196915	Lipid	Sphingomyelins	Yes
vanillic acid glycine	143	-0.167962	0.872126	51	0.189532	1.08737	0.0198213	Xenobiotics	Food Component/Plant	Yes
heptenedioate (C7:1-DC)*	225	-0.0550368	0.94487	75	0.247568	1.03955	0.0198626	Lipid	Fatty Acid, Dicarboxylate	Yes
hexadecasphingosine (d16:1)*	162	-0.173355	1.02418	57	0.186061	0.907408	0.0199448	Lipid	Sphingosines	Yes
hypotaurine	227	-0.199364	0.937098	76	0.103218	1.09005	0.0201548	Amino Acid	Methionine, Cysteine, SAM and Taurine Metabolism	Yes
1-myristoyl-GPC (14:0)	228	0.109756	0.992792	76	-0.206671	1.11182	0.0202624	Lipid	Lysophospholipid	Yes
dihomo-linolenoyl-choline	219	-0.00920963	1.00361	75	-0.320619	0.980428	0.0203391	Lipid	Fatty Acid Metabolism (Acyl Choline)	Yes
sphingadienine	157	-0.0749537	1.00928	57	0.272078	0.811392	0.0204641	Lipid	Sphingolipid Synthesis	Yes
1-methylnicotinamide	228	0.136072	1.10122	76	-0.190366	0.940402	0.0211566	Cofactors and Vitamins	Nicotinate and Nicotinamide Metabolism	Yes
4-cholesten-3-one	140	0.218757	0.909569	53	-0.121527	0.90384	0.0211961	Lipid	Sterol	Yes
2-oleoyl-GPC (18:1)*	228	0.00193059	0.977652	76	-0.300482	1.01153	0.0212737	Lipid	Lysophospholipid	Yes
androsterone glucuronide	226	0.105778	0.99287	76	-0.214086	1.17902	0.0213518	Lipid	Androgenic Steroids	Yes
4-methylguaiacol sulfate	167	-0.0502466	0.915852	66	0.274231	1.07442	0.0213696	Xenobiotics	Benzoate Metabolism	Yes
1-myristoyl-2-docosahexaenoyl-GPC (14:0/22:6)*	222	0.0962562	0.95663	73	-0.200936	0.941545	0.0214983	Lipid	Phosphatidylcholine (PC)	Yes
5alpha-androstan-3alpha,17alpha-diol monosulfate	168	0.0330128	1.01114	55	-0.330078	1.01697	0.0219118	Lipid	Androgenic Steroids	Yes
1-palmitoyl-2-stearoyl-GPC (16:0/18:0)	228	0.0995701	0.96364	75	-0.194608	0.946916	0.0219535	Lipid	Phosphatidylcholine (PC)	Yes
p-cresol glucuronide*	205	0.0624713	0.960206	73	0.372896	1.07616	0.0223971	Amino Acid	Tyrosine Metabolism	Yes
ectoine	200	0.0559098	0.98275	59	-0.273673	0.927069	0.0226955	Xenobiotics	Chemical	Yes
glycosyl-N-behenoyl-sphingadienine (d18:2/22:0)*	171	0.0543336	0.996031	57	-0.295682	1.00239	0.0227089	Lipid	Hexosylceramides (HCER)	Yes
5-acetylamino-6-formylamino-3-methyluracil	181	-0.0572374	0.996296	67	0.259349	0.897936	0.0234514	Xenobiotics	Xanthine Metabolism	Yes
hydroxy-CMPF*	228	0.126026	0.837797	76	-0.145926	1.07426	0.0235793	Lipid	Fatty Acid, Dicarboxylate	Yes
sphinganine-1-phosphate	210	-0.149426	1.06674	73	0.173751	0.997919	0.0241923	Lipid	Sphingolipid Synthesis	Yes
threonate	228	0.0847434	0.971452	76	-0.221833	1.16469	0.0243528	Cofactors and Vitamins	Ascorbate and Aldarate Metabolism	Yes
behenoyl sphingomyelin (d18:1/22:0)*	224	0.0600498	0.973531	74	-0.228214	0.876735	0.0244409	Lipid	Sphingomyelins	Yes
palmitoyl dihydrosphingomyelin (d18:0/16:0)*	228	0.0335124	1.0018	76	-0.271741	1.06992	0.0244503	Lipid	Dihydrosphingomyelins	Yes
N-acetyltaurine	227	-0.0449654	0.920302	76	0.247149	1.12443	0.024515	Amino Acid	Methionine, Cysteine, SAM and Taurine Metabolism	Yes
sphingomyelin (d18:2/18:1)*	228	0.154533	0.971833	76	-0.178204	1.47701	0.0254662	Lipid	Sphingomyelins	Yes
bilirubin degradation product, C16H18N2O5 (2)**	228	0.0112478	0.946289	76	-0.262478	0.841914	0.0256418	Partially Characterized Molecules	Partially Characterized Molecules	Yes
sphingomyelin (d17:1/14:0, d16:1/15:0)*	227	0.0816367	0.979203	75	-0.223398	1.15722	0.0263352	Lipid	Sphingomyelins	Yes
O-sulfo-L-tyrosine	228	-0.0365329	0.892312	76	0.257406	1.25384	0.0263756	Xenobiotics	Chemical	Yes
gamma-glutamylleucine	228	-0.00113973	0.944097	76	0.285051	1.07054	0.02775	Peptide	Gamma-glutamyl Amino Acid	Yes
1-linoleoyl-GPE (18:2)*	228	-0.00796425	0.898335	76	-0.285515	1.08527	0.0278601	Lipid	Lysophospholipid	Yes
palmitoylcholine	228	-0.0180807	1.01329	76	-0.310778	0.959766	0.0279089	Lipid	Fatty Acid Metabolism (Acyl Choline)	Yes
4-methylcatechol sulfate	228	-0.070741	1.00619	76	0.225554	1.03348	0.0279814	Xenobiotics	Benzoate Metabolism	Yes
glycerol 3-phosphate	186	0.108176	1.04741	54	-0.253158	1.10019	0.028306	Lipid	Glycerolipid Metabolism	Yes
orotate	225	-0.0432714	1.0115	76	0.288896	1.44808	0.0284139	Nucleotide	Pyrimidine Metabolism, Orotate containing	Yes
N6-carbamoylthreonyladenosine	222	0.0455853	0.891367	76	0.335251	1.23895	0.02863	Nucleotide	Purine Metabolism, Adenine containing	Yes
2-hydroxyglutarate	218	-0.14931	1.06162	73	0.167618	1.08291	0.0288422	Lipid	Fatty Acid, Dicarboxylate	Yes
imidazole propionate	220	0.0198155	1.02959	75	0.320805	1.01586	0.0290426	Amino Acid	Histidine Metabolism	Yes
umbelliferone sulfate	93	-0.0177276	0.970075	34	0.414499	0.995071	0.0290632	Xenobiotics	Food Component/Plant	Yes
1-methylurate	217	-0.0372342	0.917735	74	0.238377	0.981091	0.0291987	Xenobiotics	Xanthine Metabolism	Yes
glycoursodeoxycholic acid sulfate (1)	142	-0.00772731	0.942713	57	0.321255	0.99149	0.0294954	Lipid	Secondary Bile Acid Metabolism	Yes
1-oleoyl-GPG (18:1)*	161	-0.122557	0.936672	47	0.21197	0.875318	0.0299962	Lipid	Lysophospholipid	Yes
3-hydroxycinnamate sulfate	95	-0.253551	1.03762	38	0.197078	1.15163	0.0301482	Xenobiotics	Food Component/Plant	Yes
1-eicosapentaenoyl-GPC (20:5)*	228	0.0402382	1.00381	76	-0.240395	0.876843	0.0303547	Lipid	Lysophospholipid	Yes
N-acetylthreonine	228	-0.00574278	0.882799	75	0.282759	1.28725	0.0305867	Amino Acid	Glycine, Serine and Threonine Metabolism	Yes
stearoylcholine*	226	0.00526055	1.01448	76	-0.283718	0.971969	0.0307451	Lipid	Fatty Acid Metabolism (Acyl Choline)	Yes
sphingomyelin (d18:2/23:0, d18:1/23:1, d17:1/24:1)*	228	0.107569	0.951718	75	-0.173112	1.05492	0.031892	Lipid	Sphingomyelins	Yes
1-(1-enyl-oleoyl)-2-docosahexaenoyl-GPE (P-18:1/22:6)*	227	0.122462	0.970857	73	-0.162196	1.01478	0.0319495	Lipid	Plasmalogen	Yes
glycosyl ceramide (d18:2/24:1, d18:1/24:2)*	174	0.159881	0.997738	58	-0.171324	1.06859	0.032554	Lipid	Hexosylceramides (HCER)	Yes
3-(3-amino-3-carboxypropyl)uridine*	211	-0.0509704	0.949574	73	0.254561	1.29194	0.0325907	Nucleotide	Pyrimidine Metabolism, Uracil containing	Yes
1-palmitoleoyl-GPC (16:1)*	228	0.0129773	0.951578	76	-0.272303	1.14606	0.0326277	Lipid	Lysophospholipid	Yes
glycosyl-N-palmitoyl-sphingosine (d18:1/16:0)	228	0.103368	1.00418	76	-0.190305	1.12012	0.0328401	Lipid	Hexosylceramides (HCER)	Yes
octadecenedioylcarnitine (C18:1-DC)*	197	-0.0309211	0.952639	70	0.253383	0.964483	0.0334464	Lipid	Fatty Acid Metabolism (Acyl Carnitine, Dicarboxylate)	Yes
aspartate	228	-0.129273	0.967158	76	0.147176	1.01791	0.0340032	Amino Acid	Alanine and Aspartate Metabolism	No
5-methyluridine (ribothymidine)	228	-0.00173525	0.857849	76	-0.263969	1.1352	0.0349308	Nucleotide	Pyrimidine Metabolism, Uracil containing	Yes
(S)-a-amino-omega-caprolactam	226	-0.0572035	1.14868	76	0.262023	1.11664	0.035651	Xenobiotics	Food Component/Plant	Yes
5-hydroxyhexanoate	156	-0.0462001	0.985595	58	0.282999	1.08805	0.0359718	Lipid	Fatty Acid, Monohydroxy	Yes
3-methoxytyramine sulfate	106	-0.0241432	0.966499	41	0.360869	1.05761	0.0366348	Amino Acid	Tyrosine Metabolism	Yes
1-stearoyl-2-arachidonoyl-GPS (18:0/20:4)	194	-0.22365	1.13147	69	0.0938694	0.920384	0.0369937	Lipid	Phosphatidylserine (PS)	Yes
pyroglutamylglutamine	119	-0.0279089	0.955397	39	0.358694	1.11507	0.0371312	Peptide	Modified Peptides	Yes
stearidonate (18:4n3)	228	0.0271633	0.965248	76	-0.249254	1.08788	0.0371875	Lipid	Long Chain Polyunsaturated Fatty Acid (n3 and n6)	Yes
1-oleoyl-2-docosapentaenoyl-GPC (18:1/22:5n3)*	221	0.055743	0.897946	76	-0.211439	1.1344	0.0379114	Lipid	Phosphatidylcholine (PC)	Yes
N-lactoyl leucine	183	-0.0484404	0.879197	65	0.221165	0.941793	0.0381807	Amino Acid	Lactoyl Amino Acid	Yes
theobromine	228	-0.089187	0.894357	76	0.159641	0.927073	0.0382437	Xenobiotics	Xanthine Metabolism	Yes
1-palmitoleoyl-GPI (16:1)*	174	-0.13299	0.947241	53	0.174375	0.963068	0.0405301	Lipid	Lysophospholipid	Yes
1-palmitoyl-2-linoleoyl-GPC (16:0/18:2)	228	0.0244091	0.972351	76	-0.242702	1.00616	0.0406414	Lipid	Phosphatidylcholine (PC)	Yes
N-acetylserine	228	0.000111548	0.901016	76	0.282409	1.37266	0.0409723	Amino Acid	Glycine, Serine and Threonine Metabolism	Yes
butyrylcarnitine (C4)	228	-0.0136092	0.908952	75	0.237361	0.968981	0.0421934	Lipid	Fatty Acid Metabolism (also BCAA Metabolism)	Yes
1-stearoyl-2-oleoyl-GPC (18:0/18:1)	228	0.00718493	0.936964	76	-0.251375	1.01487	0.0422206	Lipid	Phosphatidylcholine (PC)	Yes
glutamine	228	0.0675207	0.798058	76	-0.179031	1.1948	0.0423021	Amino Acid	Glutamate Metabolism	No
2-hydroxyphenylacetate	210	-0.0901038	1.01263	67	0.201178	1.04297	0.0427827	Amino Acid	Phenylalanine Metabolism	Yes
1-arachidonoyl-GPC (20:4n6)*	228	0.0824314	1.00913	76	-0.196924	1.12008	0.0430002	Lipid	Lysophospholipid	Yes
eicosanedioate (C20-DC)	228	0.0725302	1.00366	76	-0.200005	1.04526	0.0433463	Lipid	Fatty Acid, Dicarboxylate	Yes
N6-succinyladenosine	127	-0.0301397	0.992947	38	0.375688	1.336	0.0438356	Nucleotide	Purine Metabolism, Adenine containing	Yes
phosphoethanolamine	228	-0.170599	1.03482	76	0.100808	0.951083	0.0443234	Lipid	Phospholipid Metabolism	Yes
pyrraline	218	0.00163683	0.907457	67	0.262142	0.980917	0.044757	Xenobiotics	Food Component/Plant	Yes
indoleacetate	228	-0.0145	0.89598	76	0.249974	1.23777	0.0450012	Amino Acid	Tryptophan Metabolism	Yes
docosapentaenoate (n3 DPA; 22:5n3)	228	0.0555433	0.936506	76	-0.193155	0.924289	0.0451694	Lipid	Long Chain Polyunsaturated Fatty Acid (n3 and n6)	Yes
1-docosahexaenoylglycerol (22:6)	209	0.0499	0.976284	69	-0.222535	0.974379	0.0453182	Lipid	Monoacylglycerol	Yes
adenine	227	-0.0860313	0.971147	75	0.178921	1.04431	0.0453219	Nucleotide	Purine Metabolism, Adenine containing	Yes
deoxycholic acid glucuronide	214	0.0313978	0.986612	75	0.296872	0.979804	0.0454951	Lipid	Secondary Bile Acid Metabolism	Yes
5-hydroxylysine	225	-0.0482008	0.971359	74	0.227828	1.18473	0.0459926	Amino Acid	Lysine Metabolism	Yes
sphingomyelin (d18:2/14:0, d18:1/14:1)*	228	0.108718	0.985182	75	-0.162658	1.11152	0.0460493	Lipid	Sphingomyelins	Yes
catechol sulfate	228	-0.0281811	0.920058	76	0.22887	1.10817	0.0463592	Xenobiotics	Benzoate Metabolism	Yes
gamma-glutamylglutamate	226	-0.0614237	0.995359	73	0.211333	1.07606	0.0469424	Peptide	Gamma-glutamyl Amino Acid	Yes
1-stearoyl-GPI (18:0)	228	-0.00166051	0.939589	76	-0.244606	0.85846	0.0471102	Lipid	Lysophospholipid	Yes
2-myristoyl-GPC (14:0)*	223	0.0916503	1.02324	73	-0.186764	1.07393	0.0471641	Lipid	Lysophospholipid	Yes
tyramine O-sulfate	166	0.027978	1.08132	59	0.349377	1.0077	0.0472121	Amino Acid	Tyrosine Metabolism	Yes
1-stearoyl-GPE (18:0)	228	-0.0045584	0.967525	76	-0.267997	1.09019	0.0474784	Lipid	Lysophospholipid	Yes
homoarginine	228	0.0689902	0.977301	76	-0.198212	1.13233	0.0484251	Amino Acid	Urea cycle; Arginine and Proline Metabolism	Yes
5,6-dihydrouridine	228	-0.0809294	0.916541	76	0.177536	1.17678	0.0490772	Nucleotide	Pyrimidine Metabolism, Uracil containing	Yes
myo-inositol	228	-0.0786564	0.980617	76	0.194725	1.22034	0.0492303	Lipid	Inositol Metabolism	Yes
